# Supplementary material for: Supercritical Fluid Extraction of Oils from Cactus Opuntia ficus-indica L. and Opuntia dillenii Seeds
Source: Foods. 2023 Feb 1;12(3):618. doi: 10.3390/foods12030618 (PMC9914625; doi:10.3390/foods12030618)
Supplement: Supplementary file 1 [file foods-12-00618-s001.zip]

Archive with 1 entries (1 files):
- foods-2173999-supplementary.pdf
